# Supplementary material for: Adiponectin receptor PAQR-2 signaling senses low temperature to promote C. elegans longevity by regulating autophagy
Source: Nat Commun. 2019 Jun 13;10:2602. doi: 10.1038/s41467-019-10475-8 (PMC6565724; doi:10.1038/s41467-019-10475-8)
Supplement: Supplementary file 3 — Supplementary Data 1 [file 41467_2019_10475_MOESM3_ESM.xlsx]

## Sheet: Sheet1
Supplementary Data 1. Summary of lifespan experiments with C. elegans strains
Temp	Strain	No. of subjects	Restricted mean			Age in days at % mortality							% lifespan change	P value versus control		Figure in the text
			Days	Std. error		0.25	0.5	0.75	0.9	1	95% Median C.I.
15℃	WT+ EV	90	21.47	1.18		16	22	26	30	32	18.0~24.0
	bec-1 RNAi	96	15.13	0.56		12	14	18	24	26	14.0~14.0		-29.53%	P< 0.01		Fig. 2a
20℃	WT+ EV	93	17.23	0.54		14	16	22	24	28	16.0~16.0
	bec-1 RNAi	96	17.19	1.5		14	16	20	24	26	16.0~16.0		-0.23%	P= 0.0864		Fig. 2b
25℃	WT+ EV	93	15.35	0.48		12	16	20	22	-	14.0~14.0
	bec-1 RNAi	90	14.8	0.49		12	14	18	20	22	14.0~14.0		-3.58%	P= 0.5696		Fig. 2c
15℃	WT+ EV	90	20	0.66		16	20	24	28	32	18.0~20.0
	let-512 RNAi	90	14.8	0.55		10	16	20	22	-	14.0~16.0		-26.00%	P< 0.01		Fig. S2a
20℃	WT+ EV	93	17.23	0.54		14	16	22	24	28	16.0~16.0
	let-512 RNAi	90	17.33	0.6		12	18	22	24	26	16.0~18.0		+0.32%	P= 0.1361		Fig. S2b
25℃	WT+ EV	90	13.8	0.58		10	14	18	20	22	12.0~14.0
	let-512 RNAi	90	13.47	0.49		10	14	18	20	-	12.0~14.0		-2.39%	P= 0.3587		Fig. S2c
15℃	WT+ EV	90	20.07	1.1		16	20	24	28	32	16.0~20.0
	epg-1 RNAi	90	15.93	0.91		12	14	18	22	24	14.0~16.0		-20.63%	P< 0.01		Fig. S2d
20℃	WT+ EV	90	17.4	1.04		14	18	22	24	28	16.0~18.0
	epg-1 RNAi	90	17.47	0.58		14	18	22	24	28	16.0~18.0		+4.02%	P= 0.1681		Fig. S2e
25℃	WT+ EV	90	13.4	0.54		10	14	18	20	22	12.0~14.0
	epg-1 RNAi	90	12.67	0.5		10	12	16	20	-	10.0~12.0		-5.45%	P= 0.4037		Fig. S2f
15℃	WT+ EV	90	21.47	0.68		16	22	26	30	32	20.0~22.0
	hlh-30 RNAi	90	19.73	0.73		14	20	26	28	32	18.0~20.0		-8.10%	P= 0.4622		Fig. S6c
15℃	WT	90	21.07	0.65		16	22	26	28	32	18.0~22.0
	nhr-49	90	13.8	0.47		10	14	16	20	22	12.0~14.0		-34.50%	P< 0.001
	paqr-2	93	12.84	0.46		10	14	16	18	20	12.0~12.0		-39.06%	P< 0.001		Fig. 3c
20℃	WT	90	18.07	0.58		14	18	22	24	28	16.0~18.0
	nhr-49	90	14.27	0.5		10	16	18	20	22	14.0~14.0		-22.52%	P< 0.001
	paqr-2	93	13.16	0.5		10	14	18	20	-	12.0~14.0		-27.17%	P< 0.001		Fig. 3d
15℃	WT+ EV	90	20.87	0.68		16	22	26	30	32	18.0~22.0
	nhr-49 RNAi	90	12.93	0.53		8	14	18	20	22	12.0~14.0		-38.05%	P< 0.001
	paqr-2 RNAi	90	12.67	0.51		8	14	16	20	22	12.0~12.0		-39.29%	P< 0.001		Fig. S9a
20℃	WT+ EV	90	17.33	1.03		14	18	22	24	28	14.0~18.0
	nhr-49 RNAi	90	14	0.46		12	14	16	20	22	12.0~14.0		-17.64%	P< 0.01
	paqr-2 RNAi	84	13.36	0.42		10	14	16	18	20	12.0~12.0		-22.9%	P< 0.01		Fig. S9b
15℃	WT	90	20.27	1.2		16	20	26	30	32	16.0~22.0
	fat-7	90	14.6	0.96		10	16	18	22	24	16.0~18.0		-27.97%	P< 0.001		Fig. 3e
20℃	WT	90	17.47	1.05		14	18	22	24	28	14.0~18.0
	fat-7	90	18.06	0.99		14	18	22	26	28	16.0~20.0		-0.34%	P= 0.6449		Fig. 3f
15℃	WT+vehicle	99	20.97	0.59		16	22	24	28	32	20.0~20.0
	WT+AA	93	22.52	0.65		18	22	28	32	34	20.0~22.0		+7.39%	P= 0.2655
	paqr-2+vehicle	93	13.29	0.51		10	14	18	20	-	12.0~14.0		-36.62%	P< 0.001
	paqr-2+AA	90	16.13	0.57		12	16	20	22	24	14.0~16.0		+21.36%	P< 0.05		Fig. 4e
15℃	WT+vehicle	99	20.97	0.59		16	22	24	28	32	20.0~20.0
	WT+AA	93	22.52	0.65		18	22	28	32	34	20.0~22.0		+7.39%	P= 0.2655
	nhr-49+vehicle	90	14.93	0.54		10	16	20	22	-	14.0~16.0		-28.80%	P< 0.001
	nhr-49+AA	90	17.13	0.63		12	18	22	24	26	16.0~18.0		+17.34%	P< 0.05		Fig. 4f
15℃	WT+vehicle	90	20.97	0.59		16	22	24	28	32	20.0~20.0
	WT+AA	93	22.52	0.65		18	22	28	32	34	20.0~22.0		+7.39%	P= 0.2655
	fat-7+vehicle	90	15.93	0.57		12	16	20	22	24	14.0~16.0		-24.03%	P< 0.001
	fat-7+AA	90	19.13	0.67		14	20	24	28	30	18.0~20.0		+20.09%	P< 0.01		Fig. 4g
15℃	WT+vehicle	93	20	1.18		16	20	24	28	32	18.0~20.0
	WT+GLA	99	20.55	1.23		16	22	26	30	32	18.0~22.0		+2.75%	P=0.6796
	paqr-2+vehicle	90	12.07	0.79		8	12	16	18	20	10.0~12.0		-39.69%	P< 0.001
	paqr-2+GLA	93	15.55	0.89		12	16	20	22	24	14.0~16.0		+28.83%	P< 0.001		Fig. S10c
15℃	WT+vehicle	93	20	1.18		16	20	24	28	32	18.0~20.0
	WT+GLA	99	20.55	1.23		16	22	26	30	32	18.0~22.0		+2.75%	P=0.6796
	nhr-49 +vehicle	90	12.4	0.83		8	14	16	18	20	10.0~14.0		-38.00%	P< 0.001
	nhr-49+GLA	90	15.13	0.93		12	16	18	22	24	12.0~16.0		+22.06%	P< 0.01		Fig. S10d
15℃	WT+vehicle	93	20	1.18		16	20	24	28	32	18.0~20.0
	WT+GLA	99	20.55	1.23		16	22	26	30	32	18.0~22.0		+2.75%	P=0.6796
	fat-7+vehicle	90	15.07	1.04		10	16	20	24	26	12.0~16.0		-24.65%	P< 0.001
	fat-7+GLA	93	17.55	1.16		12	18	22	26	28	14.0~18.0		+16.44%	P< 0.05		Fig. S10e
15℃	NR222+EV	90	17.6	0.63		14	18	22	26	28	16.0~18.0
	Epidermal bec-1 RNAi	90	13.87	0.55		10	14	18	20	24	12.0~14.0		-21.20%	P< 0.01		Fig. 5a
15℃	NR222+EV	90	17.6	0.63		14	18	22	26	28	16.0~18.0
	Epidermal let-512 RNAi	90	14.33	0.51		10	14	18	20	22	12.0~14.0		-18.58%	P< 0.01		Fig. 5b
15℃	NR222+EV	90	17.4	0.65		12	18	22	26	28	16.0~18.0
	Epidermal epg-1 RNAi	90	13.87	0.62		8	14	18	22	24	12.0~14.0		-20.29%	P< 0.01		Fig. 5c
15℃	MGH170+EV	90	20.73	0.67		16	20	26	30	32	18.0~20.0
	Intestinal bec-1 RNAi	90	18.47	0.6		14	18	22	26	28	16.0~18.0		-10.90%	P= 0.0922		Fig. 5d
15℃	MGH170+EV	90	20.73	0.67		16	20	26	30	32	18.0~20.0
	Intestinal let-512 RNAi	90	18.33	0.6		14	18	22	26	30	16.0~18.0		-11.58%	P= 0.0918		Fig. 5e
15℃	MGH170+EV	90	20.53	0.72		16	20	26	30	32	18.0~20.0
	Intestinal epg-1 RNAi	90	18.4	0.65		14	18	24	26	30	16.0~18.0		-10.38%	P= 0.9999		Fig. 5f
